# Supplementary material for: RNase Y Autoregulates Its Synthesis in Bacillus subtilis
Source: Microorganisms. 2023 May 24;11(6):1374. doi: 10.3390/microorganisms11061374 (PMC10303841; doi:10.3390/microorganisms11061374)
Supplement: Supplementary file 1 [file microorganisms-11-01374-s001.zip]

Archive with 1 entries (1 files):
- microorganisms-2362203-supplementary.pdf
